# Supplementary material for: Polyphenol-Rich Beverages and Mental Health Outcomes
Source: Antioxidants (Basel). 2023 Jan 25;12(2):272. doi: 10.3390/antiox12020272 (PMC9952274; doi:10.3390/antiox12020272)
Supplement: Supplementary file 1 [file antioxidants-12-00272-s001.zip]

Archive with 1 entries (1 files):
- antioxidants-2163249-supplementary.pdf
